# Supplementary material for: Divergent Evolution of Tuberculosis Lesions During Treatment: A Longitudinal CT-Based Analysis of Progression and Regression Patterns
Source: Diagnostics (Basel). 2026 Mar 18;16(6):892. doi: 10.3390/diagnostics16060892 (PMC13025260; doi:10.3390/diagnostics16060892)
Supplement: Supplementary file 1 [file diagnostics-16-00892-s001.zip]

Archive with 2 entries (2 files):
- diagnostics-3978803-supplementary.pdf
- Supplemental Table S4.xlsx
