# Supplementary material for: Divergent Evolution of Tuberculosis Lesions During Treatment: A Longitudinal CT-Based Analysis of Progression and Regression Patterns
Source: Diagnostics (Basel). 2026 Mar 18;16(6):892. doi: 10.3390/diagnostics16060892 (PMC13025260; doi:10.3390/diagnostics16060892)
Supplement: Supplementary file 1 [file diagnostics-16-00892-s001.zip › Supplemental Table S4.xlsx]

## Sheet: 47patients201 lesion
patient	gender	age	country	resistance	outcome	CT count	CT time span (days)	Lung lobe	Baseline lesion characteristics "Primary lesion type (Satellite lesion type,, ; Accompanying characteristics type)"	Final lesion characteristics "Primary lesion type (Satellite lesion type,,, ; Accompanying characteristics type)"	lesion type
p5	Male	46	Belarus	MDR	Cured	2	113	Right upper lobe	Cluster of nodules (Tree in buds; Slight to moderate density)	Cluster of nodules (0; Fibrosis)	Decrease
p9	Male	46	Romania	Mono DR	Cured	2	73	Left upper lobe	Consolidation (Cluster of nodules; Cavity)	Consolidation (Cluster of nodules, Cavity)	Decrease
p9	Male	46	Romania	Mono DR	Cured	2	73	Left upper lobe	Tree in buds (0; Slight to moderate density)	Tree in buds (0; Slight to moderate density)	Decrease
p11	Male	47	Belarus	Sensitive	Cured	2	143	Right upper lobe	Consolidation (Tree in buds; Cavity)	Consolidation (0; Slight to moderate density)	Decrease
p11	Male	47	Belarus	Sensitive	Cured	2	143	Right middle lobe	Nodule (0; Slight to moderate density)	Nodule (0; Slight to moderate density)	Decrease
p11	Male	47	Belarus	Sensitive	Cured	2	143	Right lower lobe	Consolidation (Tree in buds; Cavity)	Consolidation (0; Slight to moderate density)	Decrease
p11	Male	47	Belarus	Sensitive	Cured	2	143	Right lower lobe	Consolidation (Tree in buds; Slight to moderate density)	Nodule (0; Slight to moderate density)	Decrease
p11	Male	47	Belarus	Sensitive	Cured	2	143	Left upper lobe	Consolidation (Cluster of nodules; Cavity)	Consolidation (0; Cavity)	Decrease
p11	Male	47	Belarus	Sensitive	Cured	2	143	Left lower lobe	Consolidation (Cluster of nodules; Cavity)	Consolidation (0; Slight to moderate density)	Decrease
p16	Female	13	Belarus	Mono DR	Cured	2	272	Right upper lobe	Consolidation (Cluster of nodules; Cavity)	Consolidation (Cluster of nodules; Calcification)	Decrease
p16	Female	13	Belarus	Mono DR	Cured	2	272	Right upper lobe	Nodule (Tree in buds; Slight to moderate density)	Nodule (0; Cavity)	Decrease
p16	Female	13	Belarus	Mono DR	Cured	2	272	Right middle lobe	Nodule (Tree in buds; Slight to moderate density)	Nodule (Tree in buds; Slight to moderate density)	Decrease
p16	Female	13	Belarus	Mono DR	Cured	2	272	Right middle lobe	Tree in buds (0; Slight to moderate density)	Consolidation (0; Slight to moderate density)	Decrease
p16	Female	13	Belarus	Mono DR	Cured	2	272	Right lower lobe	Nodule (Tree in buds; Cavity)	Nodule (0; Slight to moderate density)	Decrease
p16	Female	13	Belarus	Mono DR	Cured	2	272	Right lower lobe	Tree in buds (0; Slight to moderate density)	Nodule (0; Slight to moderate density)	Decrease
p16	Female	13	Belarus	Mono DR	Cured	2	272	Right lower lobe	Nodule (0; Slight to moderate density)	Nodule (0; Slight to moderate density)	Decrease
p16	Female	13	Belarus	Mono DR	Cured	2	272	Right lower lobe	Consolidation (Tree in buds; Slight to moderate density)	Consolidation (0; Slight to moderate density)	Decrease
p16	Female	13	Belarus	Mono DR	Cured	2	272	Left upper lobe	Consolidation (Cluster of nodules, Tree in buds; Cavity)	Consolidation (Cluster of nodules; Cavity)	Decrease
p16	Female	13	Belarus	Mono DR	Cured	2	272	Left upper lobe	Cluster of nodules (Tree in buds; Slight to moderate density)	Cluster of nodules (0; Slight to moderate density)	Decrease
p16	Female	13	Belarus	Mono DR	Cured	2	272	Left lower lobe	Consolidation (Cluster of nodules, Tree in buds; Cavity)	Cluster of nodules (0; Cavity)	Decrease
p16	Female	13	Belarus	Mono DR	Cured	2	272	Left lower lobe	Nodule (Tree in buds; Cavity)	Nodule (0; Cavity)	Decrease
p16	Female	13	Belarus	Mono DR	Cured	2	272	Left lower lobe	Nodule (0; Cavity)	Nodule (0; Cavity)	Decrease
p18	Male	57	Belarus	MDR	Died	6	263	Right upper lobe	Nodule (0; Slight to moderate density)	Consolidation (0; Cavity)	Mix_I_D
p18	Male	57	Belarus	MDR	Died	6	263	Right upper lobe	Cluster of nodules (0; Slight to moderate density)	Cluster of nodules (0; Slight to moderate density)	Stable
p18	Male	57	Belarus	MDR	Died	6	263	Right middle lobe	Normal	Cluster of nodules (0; Slight to moderate density)	Increase
p18	Male	57	Belarus	MDR	Died	6	263	Left upper lobe	Consolidation (0; Slight to moderate density)	Atelectasis (0; Slight to moderate density)	Decrease
p18	Male	57	Belarus	MDR	Died	6	263	Left lower lobe	Normal	Consolidation (0; Slight to moderate density)	Mix_I_D
p18	Male	57	Belarus	MDR	Died	6	263	Left lower lobe	Normal	Nodule (0; Slight to moderate density)	Increase
p18	Male	57	Belarus	MDR	Died	6	263	Left lower lobe	Normal	Cluster of nodules (0; Slight to moderate density)	Increase
p27	Female	38	Belarus	XDR	Cured	2	44	Right lower lobe	Consolidation (Tree in buds; Slight to moderate density)	Consolidation (Tree in buds; Slight to moderate density)	Stable
p27	Female	38	Belarus	XDR	Cured	2	44	Left upper lobe	Nodule (0; Slight to moderate density)	Nodule (0; Slight to moderate density)	Stable
p27	Female	38	Belarus	XDR	Cured	2	44	Left upper lobe	Nodule (0; Slight to moderate density)	Nodule (0; Slight to moderate density)	Stable
p29	Male	28	Belarus	Mono DR	Cured	2	57	Right upper lobe	Nodule (Cluster of nodules; Slight to moderate density)	Nodule (Cluster of nodules; Slight to moderate density)	Stable
p29	Male	28	Belarus	Mono DR	Cured	2	57	Right upper lobe	Tree in buds (0; Slight to moderate density)	Tree in buds (0; Slight to moderate density)	Stable
p29	Male	28	Belarus	Mono DR	Cured	2	57	Right upper lobe	Nodule (0; Slight to moderate density)	Nodule (0; Slight to moderate density)	Stable
p29	Male	28	Belarus	Mono DR	Cured	2	57	Right upper lobe	Nodule (0; Slight to moderate density)	Nodule (0; Slight to moderate density)	Stable
p35	Male	39	Belarus	MDR	Cured	2	124	Right upper lobe	Nodule (0; Slight to moderate density)	Nodule (0; Slight to moderate density)	Stable
p35	Male	39	Belarus	MDR	Cured	2	124	Right upper lobe	Nodule (0; Slight to moderate density)	Nodule (0; Slight to moderate density)	Stable
p35	Male	39	Belarus	MDR	Cured	2	124	Right upper lobe	Nodule (0; Slight to moderate density)	Nodule (0; Slight to moderate density)	Stable
p35	Male	39	Belarus	MDR	Cured	2	124	Right upper lobe	Tree in buds (0; Slight to moderate density)	Tree in buds (0; Slight to moderate density)	Decrease
p35	Male	39	Belarus	MDR	Cured	2	124	Right middle lobe	Nodule (0; Slight to moderate density)	Normal	Decrease
p35	Male	39	Belarus	MDR	Cured	2	124	Right lower lobe	Nodule (0; Slight to moderate density)	Nodule (0; Slight to moderate density)	Stable
p35	Male	39	Belarus	MDR	Cured	2	124	Left lower lobe	Nodule (0; Fibrosis)	Normal	Decrease
p36	Male	12	Belarus	MDR	Cured	2	60	Right upper lobe	Nodule (0; Calcification)	Nodule (0; Calcification)	Decrease
p39	Female	87	Belarus	Mono DR	Cured	2	332	Right upper lobe	Nodule (0; Slight to moderate density)	Nodule (0; Cavity)	Increase
p39	Female	87	Belarus	Mono DR	Cured	2	332	Right upper lobe	Cluster of nodules (0; Slight to moderate density)	Cluster of nodules (0; Slight to moderate density)	Increase
p39	Female	87	Belarus	Mono DR	Cured	2	332	Right upper lobe	Consolidation (0; Slight to moderate density)	Consolidation (0; Slight to moderate density)	Increase
p39	Female	87	Belarus	Mono DR	Cured	2	332	Right middle lobe	Nodule (0; Slight to moderate density)	Consolidation (0; Slight to moderate density)	Increase
p39	Female	87	Belarus	Mono DR	Cured	2	332	Right middle lobe	Cluster of nodules (0; Slight to moderate density)	Cluster of nodules (0; Slight to moderate density)	Increase
p39	Female	87	Belarus	Mono DR	Cured	2	332	Right middle lobe	Consolidation (0; Slight to moderate density)	Consolidation (0; Slight to moderate density)	Increase
p39	Female	87	Belarus	Mono DR	Cured	2	332	Right middle lobe	Bronchiectasis (0; Slight to moderate density)	Bronchiectasis (0; Slight to moderate density)	Stable
p39	Female	87	Belarus	Mono DR	Cured	2	332	Right lower lobe	Nodule (0; Slight to moderate density)	Nodule (Tree in buds; Slight to moderate density)	Increase
p39	Female	87	Belarus	Mono DR	Cured	2	332	Right lower lobe	Cluster of nodules (0; Slight to moderate density)	Cluster of nodules (Tree in buds; Slight to moderate density)	Increase
p39	Female	87	Belarus	Mono DR	Cured	2	332	Right lower lobe	Consolidation (0; Slight to moderate density)	Consolidation (Tree in buds; Slight to moderate density)	Increase
p39	Female	87	Belarus	Mono DR	Cured	2	332	Right lower lobe	Bronchiectasis (0; Slight to moderate density)	Bronchiectasis (0; Slight to moderate density)	Stable
p39	Female	87	Belarus	Mono DR	Cured	2	332	Left upper lobe	Nodule (0; Slight to moderate density)	Nodule (0; Slight to moderate density)	Increase
p39	Female	87	Belarus	Mono DR	Cured	2	332	Left upper lobe	Consolidation (0; Slight to moderate density)	Consolidation (0; Slight to moderate density)	Increase
p39	Female	87	Belarus	Mono DR	Cured	2	332	Left upper lobe	Bronchiectasis (0; Slight to moderate density)	Bronchiectasis (0; Slight to moderate density)	Stable
p39	Female	87	Belarus	Mono DR	Cured	2	332	Left upper lobe	Normal	Cluster of nodules (0; Slight to moderate density)	Increase
p39	Female	87	Belarus	Mono DR	Cured	2	332	Left lower lobe	Cluster of nodules (0; Slight to moderate density)	Cluster of nodules (0; Slight to moderate density)	Increase
p39	Female	87	Belarus	Mono DR	Cured	2	332	Left lower lobe	Consolidation (0; Slight to moderate density)	Consolidation (0; Slight to moderate density)	Increase
p40	Male	58	Belarus	Sensitive	Cured	3	217	Right upper lobe	Consolidation (Tree in buds; Slight to moderate density)	Nodule (Tree in buds; Slight to moderate density)	Decrease
p40	Male	58	Belarus	Sensitive	Cured	3	217	Right upper lobe	Nodule (Tree in buds; Slight to moderate density)	Normal	Decrease
p40	Male	58	Belarus	Sensitive	Cured	3	217	Right upper lobe	Tree in buds (0; Slight to moderate density)	Normal	Decrease
p43	Male	63	Belarus	Sensitive	Cured	2	88	Right upper lobe	Consolidation (0; Slight to moderate density)	Consolidation (0; Slight to moderate density)	Increase
p43	Male	63	Belarus	Sensitive	Cured	2	88	Right upper lobe	Consolidation (Cluster of nodules; Cavity)	Consolidation (Cluster of nodules; Cavity)	Stable
p43	Male	63	Belarus	Sensitive	Cured	2	88	Right lower lobe	Consolidation (Cluster of nodules; Slight to moderate density)	Consolidation (Cluster of nodules; Slight to moderate density)	Stable
p43	Male	63	Belarus	Sensitive	Cured	2	88	Right lower lobe	Consolidation (Cluster of nodules; Slight to moderate density)	Consolidation (Cluster of nodules; Slight to moderate density)	Stable
p43	Male	63	Belarus	Sensitive	Cured	2	88	Left upper lobe	Consolidation (Cluster of nodules, Tree in buds; Cavity)	Consolidation (Cluster of nodules, Tree in buds; Cavity)	Increase
p43	Male	63	Belarus	Sensitive	Cured	2	88	Left lower lobe	Nodule (0; Slight to moderate density)	Consolidation (0; Slight to moderate density)	Increase
p44	Female	72	Belarus	Sensitive	Cured	2	78	Right upper lobe	Nodule (0; Slight to moderate density)	Nodule (0; Slight to moderate density)	Stable
p44	Female	72	Belarus	Sensitive	Cured	2	78	Right lower lobe	Cluster of nodules (0; Slight to moderate density)	Cluster of nodules (0; Slight to moderate density)	Stable
p44	Female	72	Belarus	Sensitive	Cured	2	78	Left upper lobe	Nodule (0; Slight to moderate density)	Nodule (0; Slight to moderate density)	Stable
p45	Male	54	Belarus	Sensitive	Cured	2	94	Right upper lobe	Tree in buds (Nodule; Slight to moderate density)	Tree in buds (Nodule; Slight to moderate density)	Decrease
p45	Male	54	Belarus	Sensitive	Cured	2	94	Right upper lobe	Cluster of nodules (0; Slight to moderate density)	Cluster of nodules (0; Slight to moderate density)	Stable
p45	Male	54	Belarus	Sensitive	Cured	2	94	Right middle lobe	Cluster of nodules (0; Slight to moderate density)	Cluster of nodules (0; Slight to moderate density)	Stable
p45	Male	54	Belarus	Sensitive	Cured	2	94	Right lower lobe	Cluster of nodules (0; Slight to moderate density)	Cluster of nodules (0; Slight to moderate density)	Stable
p46	Male	37	Belarus	XDR	Cured	2	224	Right upper lobe	Nodule (Tree in buds; Cavity)	Consolidation (Tree in buds; Cavity)	Increase
p46	Male	37	Belarus	XDR	Cured	2	224	Right upper lobe	Normal	Consolidation (0; Slight to moderate density)	Increase
p46	Male	37	Belarus	XDR	Cured	2	224	Right upper lobe	Cluster of nodules (0; Slight to moderate density)	Cluster of nodules (0; Slight to moderate density)	Increase
p46	Male	37	Belarus	XDR	Cured	2	224	Left upper lobe	Nodule (0; Slight to moderate density)	Nodule (0; Slight to moderate density)	Stable
p47	Female	31	Belarus	MDR	Cured	2	88	Right upper lobe	Consolidation (Cluster of nodules; Slight to moderate density)	Consolidation (Cluster of nodules; Slight to moderate density)	Stable
p47	Female	31	Belarus	MDR	Cured	2	88	Right lower lobe	Consolidation (Cluster of nodules; Slight to moderate density)	Consolidation (Cluster of nodules; Slight to moderate density)	Decrease
p50	Male	59	Belarus	Pre-XDR	Cured	2	164	Right upper lobe	Consolidation (Tree in buds; Cavity)	Consolidation (Tree in buds; Cavity)	Increase
p50	Male	59	Belarus	Pre-XDR	Cured	2	164	Right middle lobe	Tree in buds (0; Slight to moderate density)	Tree in buds (0; Slight to moderate density)	Increase
p50	Male	59	Belarus	Pre-XDR	Cured	2	164	Right lower lobe	Tree in buds (0; Slight to moderate density)	Consolidation (Tree in buds; Cavity)	Increase
p50	Male	59	Belarus	Pre-XDR	Cured	2	164	Left upper lobe	Consolidation (Tree in buds; Cavity)	Consolidation (Tree in buds; Cavity)	Increase
p50	Male	59	Belarus	Pre-XDR	Cured	2	164	Left lower lobe	Consolidation (Tree in buds; Cavity)	Consolidation (Tree in buds; Cavity)	Increase
p60	Male	39	Belarus	Pre-XDR	Cured	2	88	Right upper lobe	Nodule (0; Slight to moderate density)	Nodule (0; Slight to moderate density)	Stable
p60	Male	39	Belarus	Pre-XDR	Cured	2	88	Right lower lobe	Consolidation (0; Slight to moderate density)	Strand (0; Fibrosis)	Decrease
p60	Male	39	Belarus	Pre-XDR	Cured	2	88	Left upper lobe	Nodule (0; Slight to moderate density)	Nodule (0; Slight to moderate density)	Increase
p64	Female	50	Belarus	Pre-XDR	Cured	2	165	Left upper lobe	Consolidation (0; Slight to moderate density)	Nodule (0; Slight to moderate density)	Decrease
p64	Female	50	Belarus	Pre-XDR	Cured	2	165	Left upper lobe	Cluster of nodules (0; Slight to moderate density)	Cluster of nodules (0; Slight to moderate density)	Decrease
p66	Male	51	Romania	Sensitive	Died	2	35	Right upper lobe	Consolidation (0; Cavity)	Consolidation (0; Cavity)	Stable
p66	Male	51	Romania	Sensitive	Died	2	35	Right middle lobe	Consolidation (0; Cavity)	Consolidation (0; Cavity)	Stable
p66	Male	51	Romania	Sensitive	Died	2	35	Right lower lobe	Consolidation (0; Cavity)	Consolidation (0; Cavity)	Stable
p66	Male	51	Romania	Sensitive	Died	2	35	Left upper lobe	Consolidation (Tree in buds; Cavity)	Consolidation (Tree in buds; Cavity)	Increase
p66	Male	51	Romania	Sensitive	Died	2	35	Left lower lobe	Consolidation (Tree in buds; Cavity)	Consolidation (Tree in buds; Cavity)	Increase
p68	Male	57	Belarus	XDR	Cured	2	63	Right upper lobe	Consolidation (Tree in buds; Cavity)	Consolidation (Tree in buds; Cavity)	Decrease
p68	Male	57	Belarus	XDR	Cured	2	63	Right middle lobe	Nodule (0; Slight to moderate density)	Nodule (0; Slight to moderate density)	Stable
p68	Male	57	Belarus	XDR	Cured	2	63	Right lower lobe	Cluster of nodules (0; Slight to moderate density)	Cluster of nodules (0; Slight to moderate density)	Stable
p68	Male	57	Belarus	XDR	Cured	2	63	Left upper lobe	Cluster of nodules (0; Slight to moderate density)	Cluster of nodules (0; Slight to moderate density)	Increase
p68	Male	57	Belarus	XDR	Cured	2	63	Left lower lobe	Cluster of nodules (0; Slight to moderate density)	Cluster of nodules (0; Slight to moderate density)	Stable
p70	Female	19	Belarus	XDR	Cured	2	76	Right upper lobe	Cluster of nodules (0; Slight to moderate density)	Cluster of nodules (0; Slight to moderate density)	Stable
p70	Female	19	Belarus	XDR	Cured	2	76	Left upper lobe	Consolidation (Tree in buds; Cavity)	Consolidation (Tree in buds; Cavity)	Decrease
p70	Female	19	Belarus	XDR	Cured	2	76	Left lower lobe	Cluster of nodules (0; Slight to moderate density)	Cluster of nodules (0; Slight to moderate density)	Stable
p72	Female	57	Belarus	Sensitive	Cured	3	343	Right middle lobe	Consolidation (0; Slight to moderate density)	Consolidation (0; Slight to moderate density)	Stable
p72	Female	57	Belarus	Sensitive	Cured	3	343	Right lower lobe	Cluster of nodules (0; Slight to moderate density)	Cluster of nodules (0; Slight to moderate density)	Stable
p72	Female	57	Belarus	Sensitive	Cured	3	343	Left upper lobe	Cluster of nodules (0; Slight to moderate density)	Cluster of nodules (0; Slight to moderate density)	Stable
p72	Female	57	Belarus	Sensitive	Cured	3	343	Left lower lobe	Normal	Normal	Stable
p75	Female	60	Belarus	Sensitive	Cured	2	63	Right upper lobe	Consolidation (Tree in buds; Slight to moderate density)	Consolidation (Tree in buds; Slight to moderate density)	Increase
p75	Female	60	Belarus	Sensitive	Cured	2	63	Right middle lobe	Consolidation (Tree in buds; Slight to moderate density)	Consolidation (Tree in buds; Slight to moderate density)	Increase
p75	Female	60	Belarus	Sensitive	Cured	2	63	Right lower lobe	Normal	Tree in buds (0; Slight to moderate density)	Increase
p75	Female	60	Belarus	Sensitive	Cured	2	63	Left upper lobe	Consolidation (Tree in buds; Slight to moderate density)	Consolidation (Tree in buds; Slight to moderate density)	Decrease
p75	Female	60	Belarus	Sensitive	Cured	2	63	Left lower lobe	Normal	Consolidation (Tree in buds; Slight to moderate density)	Increase
p77	Male	40	Belarus	MDR	Cured	2	55	Right lower lobe	Cluster of nodules (0; Slight to moderate density)	Cluster of nodules (0; Slight to moderate density)	Stable
p77	Male	40	Belarus	MDR	Cured	2	55	Left lower lobe	Nodule (0; Slight to moderate density)	Nodule (0; Slight to moderate density)	Stable
p78	Female	19	Belarus	XDR	Completed	2	222	Left upper lobe	Tree in buds (0; Slight to moderate density)	Tree in buds (0; Slight to moderate density)	Stable
p83	Female	67	Azerbaijan	Sensitive	Cured	2	216	Right upper lobe	Nodule (0; Cavity)	Consolidation (Tree in buds; Cavity)	Increase
p83	Female	67	Azerbaijan	Sensitive	Cured	2	216	Right lower lobe	Normal	Nodule (0; Slight to moderate density)	Increase
p83	Female	67	Azerbaijan	Sensitive	Cured	2	216	Left upper lobe	Normal	Consolidation (Tree in buds; Cavity)	Increase
p83	Female	67	Azerbaijan	Sensitive	Cured	2	216	Left lower lobe	Normal	Consolidation (Tree in buds; Cavity)	Increase
p84	Female	86	Belarus	Mono DR	Cured	2	73	Right middle lobe	Consolidation (0; Slight to moderate density)	Consolidation (0; Slight to moderate density)	Increase
p84	Female	86	Belarus	Mono DR	Cured	2	73	Right lower lobe	Consolidation (0; Slight to moderate density)	Consolidation (0; Slight to moderate density)	Increase
p88	Male	49	Belarus	MDR	Cured	2	112	Right upper lobe	Miliary nodules (0; Slight to moderate density)	Cluster of nodules (0; Slight to moderate density)	Decrease
p88	Male	49	Belarus	MDR	Cured	2	112	Right middle lobe	Miliary nodules (0; Slight to moderate density)	Cluster of nodules (0; Slight to moderate density)	Decrease
p88	Male	49	Belarus	MDR	Cured	2	112	Right lower lobe	Miliary nodules (0; Slight to moderate density)	Cluster of nodules (0; Slight to moderate density)	Decrease
p88	Male	49	Belarus	MDR	Cured	2	112	Left upper lobe	Miliary nodules (0; Slight to moderate density)	Cluster of nodules (0; Slight to moderate density)	Decrease
p88	Male	49	Belarus	MDR	Cured	2	112	Left lower lobe	Miliary nodules (0; Slight to moderate density)	Cluster of nodules (0; Slight to moderate density)	Decrease
p89	Male	86	Belarus	Sensitive	Completed	2	230	Right upper lobe	Miliary nodules (0; Slight to moderate density)	Strand (0; Fibrosis)	Decrease
p89	Male	86	Belarus	Sensitive	Completed	2	230	Right middle lobe	Miliary nodules (0; Slight to moderate density)	Nodule (0; Slight to moderate density)	Decrease
p89	Male	86	Belarus	Sensitive	Completed	2	230	Right lower lobe	Miliary nodules (0; Slight to moderate density)	Nodule (0; Slight to moderate density)	Decrease
p89	Male	86	Belarus	Sensitive	Completed	2	230	Left upper lobe	Miliary nodules (0; Slight to moderate density)	Normal	Decrease
p89	Male	86	Belarus	Sensitive	Completed	2	230	Left lower lobe	Miliary nodules (0; Slight to moderate density)	Strand (0; Fibrosis)	Decrease
p92	Female	31	Romania	MDR	Cured	2	92	Right upper lobe	Consolidation (Tree in buds; Cavity)	Consolidation (Tree in buds; Cavity)	Stable
p92	Female	31	Romania	MDR	Cured	2	92	Left upper lobe	Consolidation (Tree in buds; Cavity)	Consolidation (Tree in buds; Cavity)	Decrease
p96	Female	29	Belarus	MDR	Cured	2	133	Right upper lobe	Miliary nodules (0; Slight to moderate density)	Miliary nodules (0; Slight to moderate density)	Increase
p96	Female	29	Belarus	MDR	Cured	2	133	Right middle lobe	Miliary nodules (0; Slight to moderate density)	Miliary nodules (0; Slight to moderate density)	Increase
p96	Female	29	Belarus	MDR	Cured	2	133	Right lower lobe	Miliary nodules (0; Slight to moderate density)	Miliary nodules (0; Slight to moderate density)	Increase
p96	Female	29	Belarus	MDR	Cured	2	133	Left upper lobe	Miliary nodules (0; Slight to moderate density)	Miliary nodules (0; Slight to moderate density)	Increase
p96	Female	29	Belarus	MDR	Cured	2	133	Left lower lobe	Miliary nodules (0; Slight to moderate density)	Miliary nodules (0; Slight to moderate density)	Increase
p102	Male	63	Belarus	MDR	Cured	2	108	Left upper lobe	Tree in buds (0; Slight to moderate density)	Strand (0; Fibrosis)	Decrease
p102	Male	63	Belarus	MDR	Cured	2	108	Left lower lobe	Tree in buds (0; Slight to moderate density)	Normal	Decrease
p102	Male	63	Belarus	MDR	Cured	2	108	Left lower lobe	Nodule (0; Slight to moderate density)	Nodule (0; Slight to moderate density)	Stable
p106	Female	49	Belarus	Sensitive	Cured	2	63	Left upper lobe	Cluster of nodules (0; Slight to moderate density)	Cluster of nodules (0; Slight to moderate density)	Stable
p107	Male	67	Romania	MDR	Cured	2	186	Right upper lobe	Consolidation (Cluster of nodules, Tree in buds; Cavity)	Consolidation (Cluster of nodules; Fibrosis)	Decrease
p107	Male	67	Romania	MDR	Cured	2	186	Right middle lobe	Consolidation (Cluster of nodules, Tree in buds; Cavity)	Consolidation (Cluster of nodules; Fibrosis)	Decrease
p107	Male	67	Romania	MDR	Cured	2	186	Right lower lobe	Tree in buds (0; Slight to moderate density)	Cluster of nodules (0; Slight to moderate density)	Decrease
p107	Male	67	Romania	MDR	Cured	2	186	Left upper lobe	Cluster of nodules (0; Slight to moderate density)	Cluster of nodules (0; Slight to moderate density)	Stable
p108	Female	57	Belarus	MDR	Cured	2	65	Right lower lobe	Nodule (0; Slight to moderate density)	Nodule (0; Slight to moderate density)	Decrease
p108	Female	57	Belarus	MDR	Cured	2	65	Left lower lobe	Nodule (0; Slight to moderate density)	Nodule (0; Slight to moderate density)	Decrease
p108	Female	57	Belarus	MDR	Cured	2	65	Left lower lobe	Nodule (0; Slight to moderate density)	Nodule (0; Slight to moderate density)	Decrease
p109	Male	41	Belarus	MDR	Completed	4	525	Right upper lobe	Cluster of nodules (0; Slight to moderate density)	Normal	Mix_I_D
p109	Male	41	Belarus	MDR	Completed	4	525	Right lower lobe	Consolidation (0; Slight to moderate density)	Cluster of nodules (0; Slight to moderate density)	Decrease
p110	Male	42	Belarus	XDR	Died	2	294	Right upper lobe	Consolidation (Cluster of nodules; Slight to moderate density)	Consolidation (Cluster of nodules; Slight to moderate density)	Stable
p110	Male	42	Belarus	XDR	Died	2	294	Right upper lobe	Normal	Tree in buds (0; Slight to moderate density)	Increase
p110	Male	42	Belarus	XDR	Died	2	294	Right middle lobe	Normal	Consolidation (Tree in buds; Slight to moderate density)	Increase
p110	Male	42	Belarus	XDR	Died	2	294	Right lower lobe	Normal	Nodule (0; Slight to moderate density)	Increase
p110	Male	42	Belarus	XDR	Died	2	294	Right lower lobe	Normal	Tree in buds (0; Slight to moderate density)	Increase
p110	Male	42	Belarus	XDR	Died	2	294	Left upper lobe	Normal	Consolidation (0; Slight to moderate density)	Increase
p110	Male	42	Belarus	XDR	Died	2	294	Left upper lobe	Normal	Consolidation (Tree in buds; Cavity)	Increase
p110	Male	42	Belarus	XDR	Died	2	294	Left lower lobe	Normal	Nodule (0; Slight to moderate density)	Increase
p112	Male	50	Romania	Sensitive	Completed	2	34	Right upper lobe	Miliary nodules (0; Slight to moderate density)	Miliary nodules (0; Slight to moderate density)	Stable
p112	Male	50	Romania	Sensitive	Completed	2	34	Right upper lobe	Consolidation (0; Slight to moderate density)	Consolidation (0; Slight to moderate density)	Stable
p112	Male	50	Romania	Sensitive	Completed	2	34	Right middle lobe	Miliary nodules (0; Slight to moderate density)	Miliary nodules (0; Slight to moderate density)	Stable
p112	Male	50	Romania	Sensitive	Completed	2	34	Right middle lobe	Consolidation (0; Slight to moderate density)	Consolidation (0; Slight to moderate density)	Stable
p112	Male	50	Romania	Sensitive	Completed	2	34	Right lower lobe	Miliary nodules (0; Slight to moderate density)	Miliary nodules (0; Slight to moderate density)	Stable
p112	Male	50	Romania	Sensitive	Completed	2	34	Right lower lobe	Consolidation (0; Slight to moderate density)	Consolidation (0; Slight to moderate density)	Stable
p112	Male	50	Romania	Sensitive	Completed	2	34	Left upper lobe	Miliary nodules (0; Slight to moderate density)	Miliary nodules (0; Slight to moderate density)	Stable
p112	Male	50	Romania	Sensitive	Completed	2	34	Left upper lobe	Consolidation (0; Slight to moderate density)	Consolidation (0; Slight to moderate density)	Stable
p112	Male	50	Romania	Sensitive	Completed	2	34	Left lower lobe	Miliary nodules (0; Slight to moderate density)	Miliary nodules (0; Slight to moderate density)	Stable
p112	Male	50	Romania	Sensitive	Completed	2	34	Left lower lobe	Consolidation (0; Slight to moderate density)	Consolidation (0; Slight to moderate density)	Stable
p113	Male	50	Belarus	MDR	Died	2	42	Right upper lobe	Consolidation (Cluster of nodules; Cavity)	Consolidation (Cluster of nodules; Cavity)	Increase
p113	Male	50	Belarus	MDR	Died	2	42	Right middle lobe	Consolidation (Cluster of nodules; Cavity)	Consolidation (Cluster of nodules; Cavity)	Increase
p113	Male	50	Belarus	MDR	Died	2	42	Right lower lobe	Tree in buds (0; Slight to moderate density)	Nodule (0; Slight to moderate density)	Decrease
p113	Male	50	Belarus	MDR	Died	2	42	Left upper lobe	Consolidation (Cluster of nodules; Cavity)	Consolidation (Cluster of nodules; Cavity)	Increase
p113	Male	50	Belarus	MDR	Died	2	42	Left lower lobe	Consolidation (Cluster of nodules; Cavity)	Consolidation (Cluster of nodules; Cavity)	Increase
p114	Male	27	Belarus	XDR	Cured	2	239	Right upper lobe	Cluster of nodules (0; Slight to moderate density)	Cluster of nodules (0; Slight to moderate density)	Stable
p114	Male	27	Belarus	XDR	Cured	2	239	Left upper lobe	Nodule (0; Cavity)	Normal	Decrease
p114	Male	27	Belarus	XDR	Cured	2	239	Left upper lobe	Nodule (0; Slight to moderate density)	Normal	Decrease
p114	Male	27	Belarus	XDR	Cured	2	239	Left lower lobe	Cluster of nodules (0; Slight to moderate density)	Cluster of nodules (0; Slight to moderate density)	Decrease
p115	Female	47	Belarus	MDR	Completed	3	299	Right upper lobe	Nodule (0; Slight to moderate density)	Nodule (0; Slight to moderate density)	Stable
p115	Female	47	Belarus	MDR	Completed	3	299	Right middle lobe	Nodule (0; Slight to moderate density)	Normal	Decrease
p115	Female	47	Belarus	MDR	Completed	3	299	Right lower lobe	Consolidation (Cluster of nodules, Tree in buds; Cavity)	Cluster of nodules (0; Slight to moderate density)	Decrease
p116	Female	36	Belarus	Sensitive	Cured	2	48	Right upper lobe	Cluster of nodules (0; Slight to moderate density)	Cluster of nodules (0; Slight to moderate density)	Stable
p117	Male	59	Belarus	Sensitive	Cured	2	266	Left upper lobe	Cluster of nodules (Tree in buds; Slight to moderate density)	Cluster of nodules (Tree in buds; Slight to moderate density)	Increase
p117	Male	59	Belarus	Sensitive	Cured	2	266	Left upper lobe	Normal	Consolidation (Tree in buds; Cavity)	Increase
p119	Female	84	Belarus	Sensitive	Cured	2	65	Right upper lobe	Consolidation (0; Slight to moderate density)	Consolidation (0; Slight to moderate density)	Increase
p119	Female	84	Belarus	Sensitive	Cured	2	65	Right upper lobe	Tree in buds (0; Slight to moderate density)	Tree in buds (0; Slight to moderate density)	Stable
p119	Female	84	Belarus	Sensitive	Cured	2	65	Right middle lobe	Tree in buds (0; Slight to moderate density)	Tree in buds (0; Slight to moderate density)	Stable
p119	Female	84	Belarus	Sensitive	Cured	2	65	Right lower lobe	Tree in buds (0; Slight to moderate density)	Tree in buds (0; Slight to moderate density)	Stable
p119	Female	84	Belarus	Sensitive	Cured	2	65	Left upper lobe	Cluster of nodules (Tree in buds; Slight to moderate density)	Cluster of nodules (Tree in buds; Slight to moderate density)	Stable
p124	Female	26	Belarus	Sensitive	Cured	2	98	Right upper lobe	Consolidation (0; Slight to moderate density)	Consolidation (Tree in buds; Slight to moderate density)	Increase
p124	Female	26	Belarus	Sensitive	Cured	2	98	Right lower lobe	Consolidation (0; Slight to moderate density)	Consolidation (Tree in buds; Slight to moderate density)	Increase
p125	Female	54	Belarus	XDR	Failure	2	80	Right upper lobe	Consolidation (Cluster of nodules, Tree in buds; Cavity)	Consolidation (Cluster of nodules, Tree in buds; Cavity)	Decrease
p125	Female	54	Belarus	XDR	Failure	2	80	Right upper lobe	Cluster of nodules (Tree in buds; Slight to moderate density)	Cluster of nodules (Tree in buds; Slight to moderate density)	Stable
p125	Female	54	Belarus	XDR	Failure	2	80	Right middle lobe	Cluster of nodules (Tree in buds; Slight to moderate density)	Cluster of nodules (Tree in buds; Slight to moderate density)	Stable
p125	Female	54	Belarus	XDR	Failure	2	80	Right lower lobe	Cluster of nodules (Tree in buds; Slight to moderate density)	Cluster of nodules (Tree in buds; Slight to moderate density)	Stable
p125	Female	54	Belarus	XDR	Failure	2	80	Left upper lobe	Nodule (0; Slight to moderate density)	Nodule (0; Slight to moderate density)	Stable
p125	Female	54	Belarus	XDR	Failure	2	80	Left upper lobe	Cluster of nodules (0; Slight to moderate density)	Cluster of nodules (0; Slight to moderate density)	Stable
p125	Female	54	Belarus	XDR	Failure	2	80	Left lower lobe	Nodule (0; Slight to moderate density)	Nodule (0; Slight to moderate density)	Increase
